# Supplementary material for: Prevalence and Risk Factors Associated With Antimicrobial Resistance in Bacteria Related to Bovine Respiratory Disease—A Broad Cross-Sectional Study of Beef Cattle at Entry Into Canadian Feedlots
Source: Front Vet Sci. 2021 Jul 1;8:692646. doi: 10.3389/fvets.2021.692646 (PMC8280473; doi:10.3389/fvets.2021.692646)
Supplement: Supplementary file 1 [file Table_1.XLSX]

## Sheet: Supplementary Table 1.1
Number of bacterial isolates per MIC tested
Mannheimia haemolytica global MIC frequency distribution, n= 490 isolates
Antimicrobial			Antimicrobial concentrations testeda (µg/mL)													Category (%)
Class	Categoryb	Name	0.12	0.25	0.5	1	(≥)2	(≥)4	8	(≥)16	(≥)32	(≥)64	≥128	>256	>2/38	Susceptible	Intermediate	Resistant
Aminocyclitol	III	Spectinomycin							0	3	474	10	3			97.3469	2.04082	0.612245
Aminoglycoside	II	Gentamicin				2	398	85	2	0	3					NA	NA	NA
	II	Neomycin						55	319	6	0	110				NA	NA	NA
β-lactam	II	Ampicillinc		463	18	1	0	0	1	0	7					NA	NA	5.5
	II	Pencillin	50	248	166	18	0	0	0	8						60.8	33.9	5.30612
Cephalosporin	I	Ceftiofur		432	42	14	2	0	0							100	0	0
Fluoroquinolone	I	Enrofloxacin	421	3	45	12	0	9								86.5306	11.6327	1.83673
	I	Danofloxacin	424	2	31	20	13									86.9388	6.3	6.7
Folate pathway inhibitor	III	Trimethroprim/ sulfamethoxazoled													49	NA	NA	NA
Lincosamide	II	Clindamycin		0	0	0	0	3	208	195	84					NA	NA	NA
Macrolide	II	Tilmicosin						105	224	87	30	27	17			67.1429	17.7551	15.102
	II	Tulathromycin				0	4	274	123	26	9	9	45			87.1429	1.83673	11.0204
	II	Tylosin tartrate			0	0	0	0	0	0	9	481				NA	NA	NA
Phenicol	III	Florfenicol		0	118	325	7	1	3	36						91.8367	0.204082	7.95918
Pleuromutilin	III	Tiamulin			0	1	0	0	31	207	234	17				NA	NA	NA
Sulphonamide	III	Sulfadimethoxined												456		NA	NA	NA
Tetracycline	III	Chlortetracycline			133	210	71	50	26							NA	NA	NA
	III	Oxytetracycline			175	186	4	0	11	114						74.4898	0	25.5102
Beef, n= 281 isolates
Aminocyclitol	III	Spectinomycin							0	1	277	3				98.9	1.1	0
Aminoglycoside	II	Gentamicin				2	242	36	0	0	1					NA	NA	NA
	II	Neomycin						48	212	0	0	21				NA	NA	NA
β-lactam	II	Ampicillinc		268	12	0	0	0	1	0						NA	NA	4.6
	II	Pencillin	23	165	87	5	0	0	0	1						66.9	31	2.1
Cephalosporin	I	Ceftiofur		237	33	9	2	0	0							100	0	0
Fluoroquinolone	I	Enrofloxacin	278	1	2	0	0									99.3	0.7	0
	I	Danofloxacin	281	0	0	0										100	0	0
Folate pathway inhibitor	III	Trimethroprim/ sulfamethoxazoled													9	NA	NA	NA
Lincosamide	II	Clindamycin		0	0	0	0	3	139	99	40					NA	NA	NA
Macrolide	II	Tilmicosin						55	166	42	11	1	6			78.6	14.9	6.4
	II	Tulathromycin				0	4	192	54	15	6	3	7			94.3	2.1	3.6
	II	Tylosin tartrate			0	0	0	0	0	0	8	273				NA	NA	NA
Phenicol	III	Florfenicol		0	86	192	2	1	0							99.6	0.4	0
Pleuromutilin	III	Tiamulin			0	1	0	0	5	130	141	4				NA	NA	NA
Sulphonamide	III	Sulfadimethoxined												256		NA	NA	NA
Tetracycline	III	Chlortetracycline			109	127	33	9	3							NA	NA	NA
	III	Oxytetracycline			149	103	1	0	2	26						90	0	10
Dairy, n= 209 isolates
Aminocyclitol	III	Spectinomycin							0	2	197	7	3			95.2	3.3	1.4
Aminoglycoside	II	Gentamicin				0	156	49	2	0	2					NA	NA	NA
	II	Neomycin						7	107	6	0	89				NA	NA	NA
β-lactam	II	Ampicillinc		195	6	1	0	0	0	0	7					NA	NA	6.7
	II	Pencillin	27	83	79	13	0	0	0	7						52.6	37.8	9.6
Cephalosporin	I	Ceftiofur		195	9	5	0	0	0							100	0	0
Fluoroquinolone	I	Enrofloxacin	143	2	43	12	0	9								69.4	26.3	4.3
	I	Danofloxacin	143	2	31	20	13									69.4	14.8	15.8
Folate pathway inhibitor	III	Trimethroprim/ sulfamethoxazoled													40	NA	NA	NA
Lincosamide	II	Clindamycin		0	0	0	0	0	69	96	44					NA	NA	NA
Macrolide	II	Tilmicosin						50	58	45	19	26	11			51.7	21.5	26.8
	II	Tulathromycin				0	0	82	69	11	3	6	38			77.5	1.4	21
	II	Tylosin tartrate			0	0	0	0	0	0	1	208				NA	NA	NA
Phenicol	III	Florfenicol		0	32	133	5	0	3	36						81.3	0	18.7
Pleuromutilin	III	Tiamulin			0	0	0	0	26	77	93	13				NA	NA	NA
Sulphonamide	III	Sulfadimethoxined												200		NA	NA	NA
Tetracycline	III	Chlortetracycline			24	83	38	41	23							NA	NA	NA
	III	Oxytetracycline			26	83	3	0	9	88						53.6	0	46.4
aThe antimicrobial concentrations tested per drug are those which correspond to white cells. The numbers showed in white cells are the number of M. haemolytica strains for each antimicrobial concentration. When bacterial growth was observed in all concentrations included for an specific antimicrobial agent, the minimal inhibitory concentration was considered to be greater than the highest antimic…

## Sheet: Supplementary Table 1.2
Number of bacterial isolates per MIC tested
Pasteurella multocida global MIC frequency distribution, n= 515 isolates
Antimicrobial			Antimicrobial concentrations testeda (µg/mL)													Category (%)
Class	Categoryb	Name	0.12	0.25	0.5	1	(≥)2	(≥)4	8	(≥)16	(≥)32	(≥)64	≥128	>256	>2/38	Susceptible	Intermediate	Resistant
Aminocyclitol	III	Spectinomycin							129	261	55	2	68			86.4078	0.38835	13.2039
Aminoglycoside	II	Gentamicin				46	110	286	70	0	3					NA	NA	NA
	II	Neomycin						54	90	127	11	233				NA	NA	NA
β-lactam	II	Ampicillinc		470	41	3	0	0	0	0	1					NA	NA	8.7
	II	Pencillin	397	111	4	2	0	0	0	1						98.6408	0.776699	0.582524
Cephalosporin	I	Ceftiofur		483	24	7	0	0	0	1						99.8058	0	0.194175
Fluoroquinolone	I	Enrofloxacin	364	13	3	40	88	7								73.2039	8.34951	18.4466
	I	Danofloxacin	353	15	11	1	135									71.4563	2.1	26.4
Folate pathway inhibitor	III	Trimethroprim/ sulfamethoxazoled													78	NA	NA	NA
Lincosamide	II	Clindamycin		0	0	0	0	9	29	67	410					NA	NA	NA
Macrolide	II	Tilmicosin						286	34	4	14	34	143			62.1	0.8	37.1
	II	Tulathromycin				285	37	23	31	7	15	17	100			74.3689	2.91262	22.7184
	II	Tylosin tartrate			0	1	2	10	44	168	94	196				NA	NA	NA
Phenicol	III	Florfenicol		61	300	40	1	52	54	7						78.0583	10.0971	11.8447
Pleuromutilin	III	Tiamulin			3	3	3	20	137	286	60	3				NA	NA	NA
Sulphonamide	III	Sulfadimethoxined												434		NA	NA	NA
Tetracycline	III	Chlortetracycline			222	70	41	152	28	2						NA	NA	NA
	III	Oxytetracycline			221	31	16	7	3	237						52.0388	1.35922	46.6019
Beef, n= 273 isolates
Aminocyclitol	III	Spectinomycin							73	144	32	2	22			91.2	0.7	8.1
Aminoglycoside	II	Gentamicin				34	61	142	36	0						NA	NA	NA
	II	Neomycin						53	80	116	7	17				NA	NA	NA
β-lactam	II	Ampicillinc		252	17	3	0	0	0	0	1					NA	NA	7.7
	II	Pencillin	242	26	2	2	0	0	0	1						98.2	0.7	1.1
Cephalosporin	I	Ceftiofur		256	9	7	0	0	0	1						99.6	0	0.4
Fluoroquinolone	I	Enrofloxacin	269	4	0	0	0									100	0	0
	I	Danofloxacin	269	3	0	0	1									99.6	0	0.4
Folate pathway inhibitor	III	Trimethroprim/ sulfamethoxazoled													18	NA	NA	NA
Lincosamide	II	Clindamycin		0	0	0	0	8	23	58	184					NA	NA	NA
Macrolide	II	Tilmicosin						234	23	2	2	0	12			94.1	0.7	5.1
	II	Tulathromycin				231	26	1	2	1	0	0	12			95.6	0	4.4
	II	Tylosin tartrate			0	1	2	10	37	146	59	18				NA	NA	NA
Phenicol	III	Florfenicol		51	217	4	0	1	0							99.6	0.4	0
Pleuromutilin	III	Tiamulin			1	3	3	19	126	102	16	3				NA	NA	NA
Sulphonamide	III	Sulfadimethoxined												214		NA	NA	NA
Tetracycline	III	Chlortetracycline			204	50	16	3	0							NA	NA	NA
	III	Oxytetracycline			201	29	16	4	1	22						90	1.5	8.4
Dairy, n= 242 isolates
Aminocyclitol	III	Spectinomycin							56	117	23	0	46			81	0	19
Aminoglycoside	II	Gentamicin				12	49	144	34	3						NA	NA	NA
	II	Neomycin						1	10	11	4	216				NA	NA	NA
β-lactam	II	Ampicillinc		218	24	0	0	0	0	0						NA	NA	9.9
	II	Pencillin	155	85	2	0	0	0	0							99.2	0.8	0
Cephalosporin	I	Ceftiofur		227	15	0	0	0	0							100	0	0
Fluoroquinolone	I	Enrofloxacin	95	9	3	40	88	7								43	17.8	39.2
	I	Danofloxacin	84	12	11	1	134									40	4.5	55.8
Folate pathway inhibitor	III	Trimethroprim/ sulfamethoxazoled													60	NA	NA	NA
Lincosamide	II	Clindamycin		0	0	0	0	1	6	9	226					NA	NA	NA
Macrolide	II	Tilmicosin						52	11	2	12	34	131			26	0.8	73.1
	II	Tulathromycin				54	11	22	29	6	15	17	88			50.4	6.2	43.4
	II	Tylosin tartrate			0	0	0	0	7	22	35	178				NA	NA	NA
Phenicol	III	Florfenicol		10	83	36	1	51	54	7						53.7	21.1	25.2
Pleuromutilin	III	Tiamulin			2	0	0	1	11	184	44					NA	NA	NA
Sulphonamide	III	Sulfadimethoxined												220		NA	NA	NA
Tetracycline	III	Chlortetracycline			18	20	25	149	28	2						NA	NA	NA
	III	Oxytetracycline			20	2	0	3	2	215						9.1	1.2	89.7
aThe antimicrobial concentrations tested per drug are those which correspond to white cells. The numbers showed in white cells are the number of P. multocida strains for each antimicrobial concentration. When bacterial growth was observed in all concentrations included for an specific antimicrobial agent, the minimal inhibitory concentration was considered to be greater than the highest antimicro…

## Sheet: Supplementary Table 1.3
Number of bacterial isolates per MIC tested
Histophilus somni global MIC frequency distribution, n= 241 isolates
Antimicrobial			Antimicrobial concentrations testeda (µg/mL)																	Category (%)
Class	Categoryb	Name	0.06	0.12	0.25	0.5	1	2	4	(≥)8	(≥)16	(≥)32	64	128	256	512	≥1024	>128	>1/19	Susceptible	Intermediate	Resistant
Aminocyclitol	III	Spectinomycin								59	83	60	1	11	13	11	3			83.8	0.4	15.8
Aminoglycoside	II	Gentamicin				5	5	5	28	71	127									NA	NA	NA
	II	Neomycin						7	2	3	16	213								NA	NA	NA
β-lactam	II	Ampicillinc		216	7	2	5	9	1	1										NA	NA	10.4
	II	Pencillin	214	7	0	1	3	7	6	3										91.7	0.4	7.9
Cephalosporin	I	Ceftiofur		238	3	0	0	0	0											100	0	0
Fluoroquinolone	I	Enrofloxacin	241	0	0	0	0													100	0	0
	I	Danofloxacin	221	20	0	0														100	0	0.0
Folate pathway inhibitor	III	Trimethroprim/ sulfamethoxazoled																	45	NA	NA	NA
Lincosamide	II	Clindamycin		4	10	52	158	16	0	0	1									NA	NA	NA
Macrolide	II	Tilmicosin						80	114	42	4	0	1							97.9	1.7	0.4
	II	Tulathromycin				0	1	42	81	82	32	1	2							98.8	0.4	0.8
	II	Tylosin tartrate			2	1	9	51	82	66	23	7								NA	NA	NA
Phenicol	III	Florfenicol		100	64	19	55	3	0											100	0	0
Pleuromutilin	III	Tiamulin			0	3	36	79	93	30	0	0								NA	NA	NA
Sulphonamide	III	Sulfadimethoxined																219		NA	NA	NA
Tetracycline	III	Chlortetracycline			94	24	28	43	43	9										NA	NA	NA
	III	Oxytetracycline			58	48	2	2	9	122										45.6	3.7	50.6
Beef, n= 68 isolates
Aminocyclitol	III	Spectinomycin								35	23	10	0	0	0	0				100	0	0
Aminoglycoside	II	Gentamicin				3	2	2	10	26	25									NA	NA	NA
	II	Neomycin						4	1	2	10	51								NA	NA	NA
β-lactam	II	Ampicillinc		66	2	0	0	0	0	0										NA	NA	2.9
	II	Pencillin	66	2	0	0	0	0	0											100	0	0
Cephalosporin	I	Ceftiofur		68	0	0	0	0	0											100	0	0
Fluoroquinolone	I	Enrofloxacin	68	0	0	0	0													100	0	0
	I	Danofloxacin	60	8	0	0														100	0	0.0
Folate pathway inhibitor	III	Trimethroprim/ sulfamethoxazoled																	0	NA	NA	NA
Lincosamide	II	Clindamycin		1	1	12	51	3	0	0										NA	NA	NA
Macrolide	II	Tilmicosin						23	37	8	0	0								100	0	0
	II	Tulathromycin				0	0	12	24	27	3	0								100	0	0
	II	Tylosin tartrate			0	1	4	19	38	6	0									NA	NA	NA
Phenicol	III	Florfenicol		38	30	0	0	0	0											100	0	0
Pleuromutilin	III	Tiamulin			1	6	24	32	5	0	0									NA	NA	NA
Sulphonamide	III	Sulfadimethoxined																60		NA	NA	NA
Tetracycline	III	Chlortetracycline			62	5	0	0	1											NA	NA	NA
	III	Oxytetracycline			38	30	0	0	0											100	0	0
Dairy, n= 173 isolates
Aminocyclitol	III	Spectinomycin								24	60	50	1	11	13	11	3			77.4	0.6	22
Aminoglycoside	II	Gentamicin				2	3	3	18	45	102									NA	NA	NA
	II	Neomycin						3	1	1	6	162								NA	NA	NA
β-lactam	II	Ampicillinc		150	5	2	5	9	1	1										NA	NA	10.4
	II	Pencillin	148	5	0	1	3	7	6	3										88.4	0.6	11
Cephalosporin	I	Ceftiofur		170	3	0	0	0	0											100	0	0
Fluoroquinolone	I	Enrofloxacin	173	0	0	0	0													100	0	0
	I	Danofloxacin	161	12	0	0														100	0	0.0
Folate pathway inhibitor	III	Trimethroprim/ sulfamethoxazoled																	45	NA	NA	NA
Lincosamide	II	Clindamycin		3	9	40	107	13	0	0	1									NA	NA	NA
Macrolide	II	Tilmicosin						57	77	34	4	0	1							97.1	2.3	0.6
	II	Tulathromycin				0	1	29	56	55	29	1	2							98.3	0.6	1.1
	II	Tylosin tartrate			2	0	5	32	44	60	23	7								NA	NA	NA
Phenicol	III	Florfenicol		62	34	19	55	3	0											100	0	0
Pleuromutilin	III	Tiamulin			2	30	55	61	25	0	0									NA	NA	NA
Sulphonamide	III	Sulfadimethoxined																159		NA	NA	NA
Tetracycline	III	Chlortetracycline			32	19	28	43	42	9										NA	NA	NA
	III	Oxytetracycline			20	18	2	2	9	122										24.3	5.2	70.5
aThe antimicrobial concentrations tested per drug are those which correspond to white cells. The numbers showed in white cells are the number of H. somni strains for each antimicrobial concentration. When bacterial growth was observed in all concentrations included for an specific antimicrobial agent, the minimal inhibitory concentration was considered to be greater than the highest antimicrobial…

## Sheet: Supplementary Table 1.4
Number of bacterial isolates per MIC tested
Mycoplasma bovis global MIC frequency distribution, n= 222 isolates
Antimicrobial			Antimicrobial concentrations testeda (µg/mL)
Class	Categoryb	Name	0.12	0.25	0.5	1	2	4	8	16	32	64	128	(≥)256	≥512
Fluoroquinolone	I	Enrofloxacin	115	42	2	0	2	10	13	23	15	0	0
Phenicol	III	Florfenicol		0	3	18	77	97	19	7	0	0	0	1
Tetracycline	III	Chlortetracycline				31	31	74	81	1	1	3	0	0
	III	Oxytetracycline			14	20	73	98	13	2	0	0	0	0
Macrolide	II	Gamithromycin		0	0	0	2	4	14	15	35	40	29	8	75
	II	Tildipirosin	0	0	0	0	0	0	0	0	0	4	12	206
	II	Tilmiconsin				0	1	0	0	1	0	3	2	8	207
	II	Tulathromycin		0	3	11	18	31	35	32	15	9	5	11	52
	II	Tylosin tartrate				9	2	10	21	35	34	45	13	53
Beef, n= 122 isolates
Fluoroquinolone	I	Enrofloxacin	90	25	2	0	0	2	1	2	0	0	0
Phenicol	III	Florfenicol		0	2	11	48	47	9	5	0	0	0	0
Tetracycline	III	Chlortetracycline				18	21	41	42	0	0	0	0	0
	III	Oxytetracycline			8	12	45	52	5	0	0	0	0	0
Macrolide	II	Gamithromycin		0	0	0	1	2	8	9	19	23	19	3	38
	II	Tildipirosin	0	0	0	0	0	0	0	0	0	3	7	112
	II	Tilmicosin				0	0	0	0	1	0	0	1	6	114
	II	Tulathromycin		0	2	8	13	12	21	16	9	4	2	11	24
	II	Tylosin tartrate				4	1	5	14	20	16	27	10	25
Dairy, n= 100 isolates
Fluoroquinolone	I	Enrofloxacin	25	17	0	0	2	8	12	21	15	0	0
Phenicol	III	Florfenicol		0	1	7	29	50	10	2	0	0	0	1
Tetracycline	III	Chlortetracycline				13	10	33	39	1	1	3	0	0
	III	Oxytetracycline			6	8	28	46	8	2	0	0	0	0
Macrolide	II	Gamithromycin		0	0	0	1	2	6	6	16	17	10	5	37
	II	Tildipirosin	0	0	0	0	0	0	0	0	0	1	5	94
	II	Tilmicosin				0	1	0	0	0	0	3	1	2	93
	II	Tulathromycin		0	1	3	5	19	14	16	6	5	3	0	28
	II	Tylosin tartrate				5	1	5	7	15	18	18	3	28
aThe antimicrobial concentrations tested per drug are those which correspond to white cells. The numbers showed in white cells are the number of M. bovis strains for each antimicrobial concentration. When bacterial growth was observed in all concentrations included for a specific antimicrobial agent, the minimal inhibitory concentration was considered to be greater than the highest antimicrobial …

## Sheet: Supplementary Table 1.5
MIC50 and MIC90 by bacterial species stratified by breed type
Mannheimia haemolytica																		Leyend
Global, n= 490	Antimicrobial concentration (µg/mL)																	AMP	Ampicillin
Antimicrobial	AMP	CLI	CTET	DANO	ENRO	FFN	GEN	NEO	OXY	PEN	SPE	TIA	TIL	TIO	TUL	TYLT		CLI	Clindamycin
MIC50	0.25	16	1	0.12	0.12	1	2	8	1	0.25	32	32	8	0.25	4	>32		CTET	Chlortetracycline
MIC90	0.25	>16	4	0.5	0.5	1	4	>32	>8	0.5	32	32	32	0.5	64	>32		DANO	Danofloxacin
																		ENRO	Enrofloxacin
Beef, n= 281	Antimicrobial concentration (µg/mL)																	FFN	Florfenicol
Antimicrobial	AMP	CLI	CTET	DANO	ENRO	FFN	GEN	NEO	OXY	PEN	SPE	TIA	TIL	TIO	TUL	TYLT		GAM	Gamithromycin
MIC50	0.25	8	1	0.12	0.12	1	2	8	0.5	0.25	32	32	8	0.25	4	>32		GEN	Gentamycin
MIC90	0.25	>16	2	0.12	0.12	1	4	8	2	0.5	32	32	16	0.5	16	>32		MIC	Minimun inhibitory concentration
																		NEO	Neomycin
Dairy, n= 209	Antimicrobial concentration (µg/mL)																	OXY	Oxytetracycline
Antimicrobial	AMP	CLI	CTET	DANO	ENRO	FFN	GEN	NEO	OXY	PEN	SPE	TIA	TIL	TIO	TUL	TYLT		PEN	Openicillin
MIC50	0.25	16	1	0.12	0.12	1	2	8	1	0.25	32	32	8	0.25	4	>32		SPE	Spectinomycin
MIC90	0.25	>16	8	1	1	>8	4	>32	>8	0.5	32	32	64	0.25	>64	>32		TIA	Tiamulin
																		TIL	Tilmicosin
Pasteurella multocida																		TIO	Ceftiofur
Global, n= 515	Antimicrobial concentration (µg/mL)																	TIP	Tildipirosin
Antimicrobial	AMP	CLI	CTET	DANO	ENRO	FFN	GEN	NEO	OXY	PEN	SPE	TIA	TIL	TIO	TUL	TYLT		TUL	Tulathromycin
MIC50	0.25	>16	1	0.12	0.12	0.5	4	16	2	0.12	16	16	4	0.25	1	32		TYLT	Tylosin tartrate
MIC90	0.25	>16	4	>1	2	8	8	>32	>8	0.25	>64	32	>64	0.25	>64	>32
Beef, n= 273	Antimicrobial concentration (µg/mL)
Antimicrobial	AMP	CLI	CTET	DANO	ENRO	FFN	GEN	NEO	OXY	PEN	SPE	TIA	TIL	TIO	TUL	TYLT
MIC50	0.25	>16	0.5	0.12	0.12	0.5	4	16	0.5	0.12	16	8	4	0.25	1	16
MIC90	0.25	>16	1	0.12	0.12	0.5	8	16	4	0.25	32	16	8	0.25	2	32
Dairy, n= 242	Antimicrobial concentration (µg/mL)
Antimicrobial	AMP	CLI	CTET	DANO	ENRO	FFN	GEN	NEO	OXY	PEN	SPE	TIA	TIL	TIO	TUL	TYLT
MIC50	0.25	>16	4	>1	1	1	4	>32	>8	0.12	16	16	>64	0.25	16	>32
MIC90	0.5	>16	8	>1	2	8	8	>32	>8	0.25	>64	32	>64	0.25	>64	>32
Histophilus somni
Global, n= 241	Antimicrobial concentration (µg/mL)
Antimicrobial	AMP	CLI	CTET	DANO	ENRO	FFN	GEN	NEO	OXY	PEN	SPE	TIA	TIL	TIO	TUL	TYLT
MIC50	0.12	1	1	0.06	0.06	0.25	>8	>16	>4	0.06	16	16	2	4	0.12	4
MIC90	0.25	1	4	0.06	0.06	1	>8	>16	>4	0.12	256	256	4	8	0.12	16
Beef, n= 68	Antimicrobial concentration (µg/mL)
Antimicrobial	AMP	CLI	CTET	DANO	ENRO	FFN	GEN	NEO	OXY	PEN	SPE	TIA	TIL	TIO	TUL	TYLT
MIC50	0.12	1	0.25	0.12	0.06	0.12	8	>16	0.25	0.06	8	2	4	0.12	4	4
MIC90	0.12	1	0.25	0.12	0.06	0.25	>8	>16	0.5	0.06	32	2	8	0.12	8	4
Dairy, n= 173	Antimicrobial concentration (µg/mL)
Antimicrobial	AMP	CLI	CTET	DANO	ENRO	FFN	GEN	NEO	OXY	PEN	SPE	TIA	TIL	TIO	TUL	TYLT
MIC50	0.12	1	2	0.06	0.06	0.25	>8	>16	>4	0.06	32	1	4	0.12	8	8
MIC90	0.5	1	4	0.06	0.06	1	>8	>16	>4	1	256	4	8	0.12	16	16
Mycoplasma bovis
Global, n= 222	Antimicrobial concentration (µg/mL)
Antimicrobial	ENRO	TIP	GAM	TUL	FFN	OXY	CTET	TIL	TYLT
MIC50	0.12	>128	128	16	4	4	4	>256	32
MIC90	16	>128	>256	>256	8	4	8	>256	>128
Beef, n= 122	Antimicrobial concentration (µg/mL)
Antimicrobial	ENRO	TIP	GAM	TUL	FFN	OXY	CTET	TIL	TYLT
MIC50	0.12	>128	64	16	2	2	4	>256	64
MIC90	0.25	>128	>256	>256	8	4	8	>256	>128
Dairy, n= 100	Antimicrobial concentration (µg/mL)
Antimicrobial	ENRO	TIP	GAM	TUL	FFN	OXY	CTET	TIL	TYLT
MIC50	8	>128	128	16	4	4	4	>256	64
MIC90	32	>128	>256	>256	8	8	8	>256	>128
