# Supplementary material for: Prevalence and Risk Factors Associated With Antimicrobial Resistance in Bacteria Related to Bovine Respiratory Disease—A Broad Cross-Sectional Study of Beef Cattle at Entry Into Canadian Feedlots
Source: Front Vet Sci. 2021 Jul 1;8:692646. doi: 10.3389/fvets.2021.692646 (PMC8280473; doi:10.3389/fvets.2021.692646)
Supplement: Supplementary file 2 [file Table_2.XLSX]

## Sheet: Sample characteristics
Sample characteristics; n= 2,824 DNPS
M. haemolytica	Positive	Negative
No. samples	492	2332
%	17.4221	82.5779
P. multocida	Positive	Negative
No. samples	1166	1658
%	41.289	58.711
H. somni	Positive	Negative
No. samples	241	2583
%	8.53399	91.466
M. bovis	Positive	Negative
No. samples	455	2369
%	16.1119	83.8881
BRD morbidity	Positive	Negative
No. samples	338	2486
%	11.9688	88.0312
BRD mortality	Positive	Negative
No. samples	29	2795
%	1.02691	98.9731
Breed	Beef	Dairy
No. samples	2055	769
%	72.7691	27.2309
Month	Aug	Sep	Oct	Nov	Dec	Jan	Feb	Mar	Apr	May
No. samples	70	234	410	405	228	360	251	478	338	50
%	2.47875	8.28612	14.5184	14.3414	8.07365	12.7479	8.8881	16.9263	11.9688	1.77054
Feedlot	A	B	C	D	E	F	G	H	I	J
No. samples	320	339	310	283	298	167	309	220	298	280
%	11.3314	12.0042	10.9773	10.0212	10.5524	5.9136	10.9419	7.79037	10.5524	9.91501
Origin	Canada	US
No. samples	2185	639
%	77.3725	22.6275
Sex	Heifer	Steer + Bull	Bull	Unknown
No. samples	976	1785	62	1
%	34.5609	63.2	2.2	0.0354108
Weight (kg)1	100-199	200-299	300-399	400-499	500-599	>600
No. samples	707	803	709	519	84	2
%	25	28.4	25.1	18.4	3	0.1
Age class	Calf	Yearling
No. samples	1881	943
%	66.6076	33.3924
Risk	Low	High
No. samples	1431	1393
%	50.6728	49.3272
Source	Auction	Background operation	Ranch direct
No. samples	1402	361	1061
%	49.6459	12.7833	37.5708
Temperature (°C)2	-27/ -14	-13/ 0	1/ 13	14/27	Unknown
No. samples	295	988	1081	445	15
%	10.4462	34.9858	38.279	15.7578	0.531161
Precipitation	None	Foggy	Light	Heavy
No. samples	2549	86	179	10
%	90.262	3.3	6.33853	0.354108
Wind speed	Calm	Breeze	Moderate	Windy
No. samples	1429	860	239	296
%	50.602	30.4533	8.46317	10.4816
Feedlot morbidity	Feedlot A	Feedlot B	Feedlot C	Feedlot D	Feedlot E	Feedlot F	Feedlot G	Feedlot H	Feedlot I	Feedlot J
No. samples	23	59	45	7	22	9	27	74	62	10
%	7.1875	17.4041	14.5161	2.4735	7.38255	5.38922	8.73786	33.6364	20.8054	3.57143
Feedlot mortality	Feedlot A	Feedlot B	Feedlot C	Feedlot D	Feedlot E	Feedlot F	Feedlot G	Feedlot H	Feedlot I	Feedlot J
No. samples	3	1	4	0	4	1	2	14	0	0
%	0.9375	0.294985	1.29032	0	1.34228	0.598802	0.647249	6.36364	0	0
No., number.
BRD, bovine respiratory disease.
UHR, ultrahigh risk.
1Cattle weight goruped in 100 kg intervals.
2Ambient temperature grouped in 14 °C intervals.
