# Supplementary material for: Prevalence and Risk Factors Associated With Antimicrobial Resistance in Bacteria Related to Bovine Respiratory Disease—A Broad Cross-Sectional Study of Beef Cattle at Entry Into Canadian Feedlots
Source: Front Vet Sci. 2021 Jul 1;8:692646. doi: 10.3389/fvets.2021.692646 (PMC8280473; doi:10.3389/fvets.2021.692646)
Supplement: Supplementary file 3 [file Table_3.XLSX]

## Sheet: Supplementary Table 3.1
Antimicrobial resistant genetic determinants detected per Mannheimia haemolytica isolate, n = 87 isolates
Isolate ID	Breed type	Serotype	AMR phenotype according to CLSI guidelines	AMR genotype
A117	Beef	A2	OXY-TIL-TUL	-
A145	Beef	A2	AMP-OXY-TIL-TUL	aph(3'')-Ib; aph(6)-Id; mph(E); msr(E); sul2; tet(H)
A150	Beef	A1	OXY-TIL	aph(3')-Ia; aph(3'')-Ib; aph(6)-Id; sul2; tet(H)
A162	Beef	A2	OXY-TIL-TUL	aph(3'')-Ib; aph(6)-Id; mph(E); msr(E); sul2; tet(H)
A222	Dairy	A2	AMP-OXY-PEN-TIL-TUL	blaROB-1; mph(E); msr(E); sul2; tet(H)
A227	Dairy	A2	AMP-OXY-PEN-TIL-TUL	blaROB-1; mph(E); msr(E); sul2; tet(H)
A231	Dairy	A1	DANO-ENRO-OXY-TIL-TUL	aph(3')-Ia; aph(3'')-Ib; aph(6)-Id; sul2; tet(H); QRDR
A48	Beef	A2	-	-
A75	Beef	A6	-	-
A77	Beef	A6	-	-
A91	Dairy	A1	DANO-OXY	aph(3')-Ia; aph(3'')-Ib; aph(6)-Id; sul2; tet(H); QRDR
B113	Beef	A2	-	-
B123	Beef	A2	-	-
B144	Beef	A6	-	-
B151	Beef	A1	-	-
B311	Beef	Unknown	-	-
B313	Beef	Unknown	PEN	-
B334	Beef	A6	-	-
B51	Beef	A1	OXY	aph(3')-Ia; aph(3'')-Ib; aph(6)-Id; sul2; tet(H)
B64	Beef	A1	OXY	aph(3')-Ia; aph(3'')-Ib; aph(6)-Id; sul2; tet(H)
B68	Beef	A1	OXY	aph(3')-Ia; aph(3'')-Ib; aph(6)-Id; sul2; tet(H)
B69	Beef	A1	OXY	aph(3')-Ia; aph(3'')-Ib; aph(6)-Id; sul2; tet(H)
B72	Beef	A1	OXY	aph(3')-Ia; aph(3'')-Ib; aph(6)-Id; sul2; tet(H)
B80	Beef	A1	OXY	aph(3')-Ia; aph(3'')-Ib; aph(6)-Id; sul2; tet(H)
C100	Dairy	A1	DANO-OXY	aph(3')-Ia; aph(3'')-Ib; aph(6)-Id; sul2; tet(H); QRDR
C132	Dairy	A2	-	-
C173	Dairy	A2	FFN-OXY-TIL	Sequencing failed
C218	Dairy	A2	OXY-PEN-TIL	tet(H)
C228	Dairy	A2	FFN-OXY-PEN-TIL-TUL	aph(3')-Ia; aph(3'')-Ib; aph(6)-Id; erm(42); floR; mph(E); msr(E); sul2; tet(H)
C232	Dairy	A2	FFN-OXY-TIL-TUL	aph(3')-Ia; aph(3'')-Ib; aph(6)-Id; erm(42); floR; mph(E); msr(E); sul2; tet(H)
C248	Dairy	A2	FFN-OXY-TIL-TUL	aph(3')-Ia; aph(3'')-Ib; aph(6)-Id; erm(42); floR; mph(E); msr(E); sul2; tet(H)
C25	Dairy	A2	FFN-OXY-TIL	aph(3')-Ia; aph(3'')-Ib; aph(6)-Id; erm(42); floR; sul2; tet(H)
C294	Dairy	A2	FFN-OXY-TIL-TUL	aph(3')-Ia; aph(3'')-Ib; aph(6)-Id; erm(42); floR; mph(E); msr(E); sul2; tet(H)
C3	Dairy	A2	FFN-OXY-TIL	aph(3')-Ia; aph(3'')-Ib; aph(6)-Id; erm(42); floR; sul2; tet(H)
C41	Dairy	A2	DANO-FFN-OXY-TIL-TUL	aph(3')-Ia; aph(3'')-Ib; aph(6)-Id; erm(42); floR; mph(E); msr(E); sul2; tet(H); QRDR
C50	Dairy	A2	FFN-OXY-TIL-TUL	aph(3')-Ia; aph(3'')-Ib; aph(6)-Id; erm(42); floR; mph(E); msr(E); sul2; tet(H)
C51	Dairy	Unknown	-	-
C94	Dairy	A2	-	-
C95	Dairy	A2	-	-
D275	Beef	A2	-	-
D308	Beef	A2	-	-
D50	Beef	A1	OXY	tet(H)
D84	Beef	A1	OXY-TIL-TUL	aph(3')-Ia; aph(3'')-Ib; aph(6)-Id; sul2; tet(H)
D93	Beef	A6	-	-
E105	Beef	A1	AMP-OXY-PEN-TIL	aph(3')-Ia; aph(3'')-Ib; aph(6)-Id; sul2; tet(H)
E147	Beef	A2	TIL-TUL	erm(42); mph(E); msr(E); sul2;
E280	Beef	A1	-	-
E298	Beef	A2	-	-
E38	Beef	A2	-	-
E72	Beef	A1	OXY	aph(3')-Ia; aph(3'')-Ib; aph(6)-Id; sul2; tet(H)
E79	Beef	A1	OXY-TIL	aph(3')-Ia; aph(3'')-Ib; aph(6)-Id; sul2; tet(H)
E84	Beef	A1	OXY	aph(3')-Ia; aph(3'')-Ib; aph(6)-Id; sul2; tet(H)
F105	Beef	A2	-	-
F160	Beef	A2	-	-
F35	Beef	A1	-	-
F36	Beef	A1	-	-
F80	Beef	A2	-	aph(3'')-Ib; aph(6)-Id; mph(E); msr(E); sul2; tet(H)
G10	Beef	A2	-	-
G106	Beef	A1	-	-
G113	Beef	A2	-	-
G120	Beef	A1	-	-
G141	Dairy	A1	AMP-DANO-ENRO-FFN-OXY-PEN-SPE-TIL-TUL	aadA25; ant(2'')-Ia; aph(3')-Ia; aph(3'')-Ib; aph(6)-Id; blaOXA-2; blaROB-1; erm(42); floR; mph(E); msr(E); sul2; tet(H); QRDR
G146	Dairy	A1	DANO-ENRO-FFN-OXY-SPE-TIL-TUL	aadA25; ant(2'')-Ia; aph(3')-Ia; aph(3'')-Ib; aph(6)-Id; blaOXA-2; erm(42); floR; mph(E); msr(E); sul2; tet(H); QRDR
G196	Dairy	A1	-	-
G2	Beef	A2	-	-
G290	Beef	A6	-	-
G65	Beef	A2	-	-
G82	Beef	A1	-	-
H247	Beef	A2	-	-
H259	Beef	A6	-	-
H28	Beef	A1	-	-
I113	Beef	A2	PEN	-
I121	Beef	A2	PEN	-
I149	Beef	A2	-	-
I279	Beef	A2	-	-
I78	Beef	A2	-	-
I87	Beef	A1	-	-
J129	Dairy	A1	-	-
J135	Dairy	A1	OXY	aph(3')-Ia; aph(3'')-Ib; aph(6)-Id; sul2; tet(H)
J140	Dairy	A1	DANO-OXY	aph(3')-Ia; aph(3'')-Ib; aph(6)-Id; sul2; tet(H); QRDR
J154	Dairy	A1	DANO-OXY	aph(3')-Ia; aph(3'')-Ib; aph(6)-Id; tet(H); QRDR
J182	Dairy	A2	AMP-OXY-PEN-TIL-TUL	blaROB-1; mph(E); msr(E); sul2; tet(H)
J38	Dairy	A1	-	-
J4	Dairy	A6	-	-
J42	Dairy	A2	AMP-OXY-PEN-TIL-TUL	blaROB-1; mph(E); msr(E); sul2; tet(H)
J85	Dairy	A2	FFN-OXY-TIL-TUL	aph(3')-Ia; aph(3'')-Ib; aph(6)-Id; erm(42); floR; sul2; tet(H)
J92	Dairy	A2	DANO-FFN-OXY-TIL-TUL	aph(3')-Ia; aph(3'')-Ib; aph(6)-Id; erm(42); floR; sul2; tet(H); QRDR
AMP, ampicillin; AMR, antimicrobial resistance; CLSI, Clinical and Laboratory Standards Institute; DANO, danofloxacin; ENRO, enrofloxacin; FFN; florfenicol; OXY, oxytetracycline; PEN, penicillin; SPE, spectinomycin; TIL, tilmicosin; TUL, tulathromycin.

## Sheet: Supplementary Table 3.2
Antimicrobial resistant genetic determinants detected per Pasteurella multocida isolate, n = 64 isolates
Isolate ID	Breed type	AMR phenotype according to CLSI guidelines	AMR genotype
A102	Dairy	DANO-ENRO-OXY-TIL-TUL	aph(3')-Ia; aph(3'')-Ib; aph(6)-Id; erm(42); sul2; tet(H); QRDR
A104	Dairy	DANO-ENRO-OXY-TIL-TUL	aph(3')-Ia; aph(3'')-Ib; aph(6)-Id; erm(42); sul2; tet(H); QRDR
A138	Beef	AMP-PEN-SPE-TIL	-
A52	Dairy	DANO-ENRO-OXY-TIL-TUL	aph(3')-Ia; aph(3'')-Ib; aph(6)-Id; erm(42); floR; sul2; tet(H); QRDR
A58	Dairy	DANO-ENRO-OXY-TIL-TUL	aph(3')-Ia; aph(3'')-Ib; aph(6)-Id; erm(42); floR; sul2; tet(H); QRDR
A85	Dairy	DANO-ENRO-FFN-OXY-TIL-TUL	Sequencing failed
A93	Dairy	DANO-FFN-OXY-TIL-TUL	aph(3')-Ia; aph(3'')-Ib; aph(6)-Id; erm(42); floR; sul2; tet(H); QRDR
A94	Dairy	DANO-FFN-OXY-TIL-TUL	aph(3')-Ia; aph(3'')-Ib; aph(6)-Id; erm(42); floR; sul2; tet(H); QRDR
B114	Beef	-	-
B130	Beef	-	-
B143	Beef	-	-
B149	Beef	-	-
B15	Beef	-	-
B160	Beef	-	-
B167	Beef	OXY-TIL-TUL	aph(3'')-Ib; aph(6)-Id; mph(E); msr(E); sul2; tet(H)
B72	Beef	-	-
C105	Dairy	DANO-ENRO-OXY-TIL-TUL	aph(3')-Ia; aph(3'')-Ib; aph(6)-Id; erm(42); floR; sul2; tet(H); QRDR
C106	Dairy	DANO-ENRO-OXY-TIL-TUL	aph(3')-Ia; aph(3'')-Ib; aph(6)-Id; erm(42); floR; sul2; tet(H); QRDR
C109	Dairy	DANO-ENRO-OXY-TIL-TUL	aph(3')-Ia; aph(3'')-Ib; aph(6)-Id; erm(42); sul2; tet(H); QRDR
C113	Dairy	DANO-ENRO-OXY-TIL-TUL	aph(3')-Ia; aph(3'')-Ib; aph(6)-Id; erm(42); floR; sul2; tet(H); QRDR
C121	Dairy	DANO-ENRO-FFN-OXY-TIL-TUL	aph(3')-Ia; aph(3'')-Ib; aph(6)-Id; erm(42); floR; sul2; tet(H); QRDR
C152	Dairy	DANO-ENRO-OXY-TIL-TUL	aph(3')-Ia; aph(3'')-Ib; aph(6)-Id; erm(42); sul2; tet(H); QRDR
C54	Dairy	DANO-ENRO-FFN-OXY-TIL	Sequencing failed
C62	Dairy	DANO-ENRO-OXY-TIL-TUL	aph(3')-Ia; aph(3'')-Ib; aph(6)-Id; erm(42); sul2; tet(H); QRDR
C70	Dairy	DANO-ENRO-OXY-TIL-TUL	aph(3')-Ia; aph(3'')-Ib; aph(6)-Id; erm(42); floR; sul2; tet(H); QRDR
C97	Dairy	DANO-ENRO-FFN-OXY-TIL	aph(3')-Ia; aph(3'')-Ib; aph(6)-Id; erm(42); floR; sul2; tet(H); QRDR
D118	Beef	-	-
D133	Beef	-	-
D27	Beef	-	-
D69	Beef	-	-
E105	Beef	-	-
E127	Beef	-	-
E147	Beef	-	-
E21	Beef	-	-
E23	Beef	-	-
E71	Beef	-	-
F100	Beef	-	-
F101	Beef	OXY-SPE	aadA14/31; aph(3')-Ia; aph(3'')-Ib; aph(6)-Id; sul2; tet(H)
F33	Beef	-	-
F38	Beef	-	-
G122	Beef	-	-
G132	Dairy	DANO-FFN-OXY-TIL	aph(3')-Ia; aph(3'')-Ib; aph(6)-Id; erm(42); floR; sul2; tet(H); QRDR
G135	Dairy	-	Sequencing failed
G140	Dairy	OXY-SPE	aadA14/31; aph(3')-Ia; aph(3'')-Ib; aph(6)-Id; sul2; tet(H)
G91	Beef	OXY-SPE	aadA14/31; aph(3')-Ia; aph(3'')-Ib; aph(6)-Id; sul2; tet(H)
G98	Beef	OXY-SPE	aadA14/31; aph(3')-Ia; aph(3'')-Ib; aph(6)-Id; sul2; tet(H)
H44	Beef	-	-
H8	Beef	-	-
I102	Beef	OXY-SPE-TIL-TUL	aadA14/31; tet(H)
I114	Beef	OXY-SPE-TIL-TUL	aadA14/31; tet(H)
I120	Beef	OXY-SPE-TIL-TUL	aadA14/31; tet(H)
I142	Beef	OXY-SPE	aadA14/31; aph(3')-Ia; aph(3'')-Ib; aph(6)-Id; sul2; tet(H)
I4	Beef	OXY-TIL	aph(3'')-Ib; sul2; tet(H)
I88	Beef	-	-
J10	Dairy	DANO-ENRO-OXY-TIL-TUL	aph(3')-Ia; aph(3'')-Ib; aph(6)-Id; erm(42); floR; sul2; tet(H); QRDR
J111	Dairy	DANO-ENRO-FFN-OXY-TIL-TUL	aph(3')-Ia; aph(3'')-Ib; aph(6)-Id; erm(42); floR; sul2; tet(H); QRDR
J129	Dairy	DANO-ENRO-FFN-OXY-TIL-TUL	aph(3')-Ia; aph(3'')-Ib; aph(6)-Id; erm(42); floR; sul2; tet(H); QRDR
J18	Dairy	DANO-ENRO-FFN-OXY-TIL	aph(3')-Ia; aph(3'')-Ib; aph(6)-Id; erm(42); floR; sul2; tet(H); QRDR
J30	Dairy	DANO-ENRO-OXY-TIL-TUL	aph(3')-Ia; aph(3'')-Ib; aph(6)-Id; erm(42); floR; sul2; tet(H); QRDR
J35	Dairy	DANO-ENRO-OXY-TIL-TUL	aph(3')-Ia; aph(3'')-Ib; aph(6)-Id; erm(42); floR; sul2; tet(H); QRDR
J4	Dairy	DANO-ENRO-FFN-OXY-TIL-TUL	aph(3')-Ia; aph(3'')-Ib; aph(6)-Id; erm(42); floR; sul2; tet(H); QRDR
J42	Dairy	DANO-ENRO-OXY-TIL-TUL	aph(3')-Ia; aph(3'')-Ib; aph(6)-Id; erm(42); sul2; tet(H); QRDR
J64	Dairy	DANO-ENRO-FFN-OXY-TIL	aph(3')-Ia; aph(3'')-Ib; aph(6)-Id; erm(42); floR; sul2; tet(H); QRDR
J91	Dairy	DANO-ENRO-OXY-TIL-TUL	aph(3')-Ia; aph(3'')-Ib; aph(6)-Id; erm(42); floR; sul2; tet(H); QRDR
AMP, ampicillin; AMR, antimicrobial resistance; CLSI, Clinical and Laboratory Standards Institute; DANO, danofloxacin; ENRO, enrofloxacin; FFN; florfenicol; OXY, oxytetracycline; PEN, penicillin; SPE, spectinomycin; TIL, tilmicosin; TUL, tulathromycin.

## Sheet: Supplementary Table 3.3
Antimicrobial resistant genetic determinants detected per Histophilus somni isolate, n = 24 isolates
Isolate ID	Breed type	AMR phenotype according to CLSI guidelines	AMR genotype
A103	Dairy	OXY	aph(3')-Ia; aph(3'')-Ib; aph(6)-Id; dfrA14; erm(42); floR; sul2; tet(H)
A97	Dairy	SPE	aadA14/31; aph(3')-Ia; aph(3'')-Ib; aph(6)-Id; sul2; tet(H)
B116	Beef	-	-
B84	Beef	-	-
C107	Dairy	OXY-SPE	aph(3')-Ia; aph(3'')-Ib; aph(6)-Id; dfrA14; erm(42); erm(F); floR; sul2; tet(H)
C120	Dairy	AMP-OXY-PEN	aph(3')-Ia; blaROB-1; sul2; tet(H)
C139	Dairy	OXY-SPE	aph(3')-Ia; aph(3'')-Ib; aph(6)-Id; dfrA14; erm(42); erm(F); floR; sul2; tet(H)
C141	Dairy	OXY	aph(3')-Ia; aph(3'')-Ib; aph(6)-Id; sul2; tet(H)
C75	Dairy	OXY	aph(3')-Ia; aph(3'')-Ib; aph(6)-Id; erm(42); floR; sul2; tet(H)
C94	Dairy	OXY-SPE	aph(3')-Ia; aph(3'')-Ib; aph(6)-Id; dfrA14; erm(42); erm(F); floR; sul2; tet(H)
C97	Dairy	OXY	aph(3')-Ia; aph(3'')-Ib; aph(6)-Id; sul2; tet(H)
D51	Beef	-	-
E78	Beef	-	-
F89	Beef	-	-
G150	Dairy	OXY	aph(3')-Ia; aph(3'')-Ib; aph(6)-Id; floR; sul2; tet(H)
G69	Beef	-	-
I53	Beef	-	-
J119	Dairy	AMP-OXY-PEN	aac(3)-IVa; aph(3')-Ia; aph(3'')-Ib; aph(4)-Ia; aph(6)-Id; blaROB-1; dfrA14; sul2; tet(H)
J122	Dairy	AMP-OXY-PEN	aac(3)-IVa; aph(3')-Ia; aph(3'')-Ib; aph(4)-Ia; aph(6)-Id; blaROB-1; dfrA14; sul2; tet(H)
J39	Dairy	AMP-OXY-PEN	aac(3)-IVa; aph(3')-Ia; 2; aph(4)-Ia; aph(6)-Id; blaROB-1; dfrA14; sul2; tet(H)
J51	Dairy	-	aph(3')-Ia; aph(3'')-Ib; aph(6)-Id; floR; sul2; tet(H)
J69	Dairy	OXY	aph(3')-Ia; aph(3'')-Ib; aph(6)-Id; sul2; tet(H)
J73	Dairy	AMP-OXY-PEN	aac(3)-IVa; aph(3')-Ia; aph(3'')-Ib; aph(4)-Ia; aph(6)-Id; blaROB-1; dfrA14; sul2; tet(H)
J92	Dairy	OXY	aac(3)-IVa; aph(3')-Ia; aph(3'')-Ib; aph(4)-Ia; aph(6)-Id; dfrA14; sul2; tet(H)
AMP, ampicillin; AMR, antimicrobial resistance; CLSI, Clinical and Laboratory Standards Institute; OXY, oxytetracycline; PEN, penicillin; SPE, spectinomycin.
