# Supplementary material for: Prevalence and Risk Factors Associated With Antimicrobial Resistance in Bacteria Related to Bovine Respiratory Disease—A Broad Cross-Sectional Study of Beef Cattle at Entry Into Canadian Feedlots
Source: Front Vet Sci. 2021 Jul 1;8:692646. doi: 10.3389/fvets.2021.692646 (PMC8280473; doi:10.3389/fvets.2021.692646)
Supplement: Supplementary file 4 [file Table_4.XLSX]

## Sheet: Supplementary Table 4.1
Results obtained from logistic regression when the recovery of bovine respiratory disease complex bacteria from beef cattle upon feedlot arrival was modeled as the response variable
Positive proportion models	Mannheimia haemolytica (13.8%)			Pasteurella multocida (34.2%)			Histophilus somni (3.3%)			Mycoplasma bovis (12.5%)
Random effects allowed in the model	TC			TC			TC			TC
Factor	OR	95% CI	p-value	OR	95% CI	p-value	OR	95% CI	p-value	OR	95% CI	p-value
Country
Canada	1	1	-	1	1	-	1	1	-	1	1	-
US	na	na	na	na	na	na	na	na	na	na	na	na
Sampling year
2017/2018	1	1	-	1	1	-	1	1	-	1	1	-
2018/2019	0.6	0.44 to 0.81	0.001	na	na	na	na	na	na	2.26	1.27 to 4.02	0.006
Monthly intervals
Aug-Nov	1	1	-	1	1	-	1	1	-	1	1	-
Dec-Feb	2.44	1.67 to 3.58	<0.001	1.45	1.00 to 2.08	0.048	1.69	0.69 to 4.11	0.248	12.73	5.38 to 30.12	<0.001
Mar-May	1.24	0.84 to 1.81	0.279	0.93	0.62 to 1.37	0.7	3.51	1.45 to 8.51	0.005	14.52	6.05 to 34.85	<0.001
Source
Auction	1	1	-	1	1	-	1	1	-	1	1	-
Backgrounding operations	na	na	na	na	na	na	na	na	na	2.97	1.31 to 6.74	0.009
Ranch direct	na	na	na	na	na	na	na	na	na	3.56	1.78 to 7.09	<0.001
Risk of suffering a clinical BRD episode
Low	1	1	-	1	1	-	1	1	-	1	1	-
High	na	na	na	na	na	na	na	na	na	1.96	1.00 to 3.86	0.051
Weight (kg)
Scaled	0.62	0.53 to 0.73	<0.001	0.75	0.62 to 0.9	0.002	na	na	na	na	na	na
Sex
Female	1	1	-	1	1	-	1	1	-	1	1	-
Male	na	na	na	na	na	na	na	na	na	na	na	na
Age
Calf (less than 1 year old)	1	1	-	1	1	-	1	1	-	1	1	-
Yearling (over 1 year old)	na	na	na	0.71	0.49 to 1.03	0.075	na	na	na	2.09	1.13 to 3.85	0.019
Temperature (°C)
Temp (scaled)	na	na	na	0.79	0.67 to 0.94	0.008	0.73	0.45 to 1.18	0.197	na	na	na
Temp (scaled2)	na	na	na	0.85	0.74 to 0.96	0.011	0.7	0.49 to 1.01	0.053	na	na	na
Precipitation
Yes	na	na	na	na	na	na	na	na	na	na	na	na
No	na	na	na	na	na	na	na	na	na	na	na	na
Wind
High	na	na	na	na	na	na	na	na	na	na	na	na
Low	na	na	na	na	na	na	na	na	na	na	na	na
Isolation of other BRD-related bacteria
Mannheimia haemolytica (yes)	ni	ni	ni	na	na	na	2.19	1.20 to 3.99	0.011	1.49	0.98 to 2.26	0.06
Pasteurella multocida (yes)	na	na	na	ni	ni	ni	na	na	na	1.6	1.15 to 2.23	0.006
Histophilus somni (yes)	1.98	1.09 to 3.58	0.025	na	na	na	ni	ni	ni	na	na	na
Mycoplasma bovis (yes)	1.61	1.10 to 2.36	0.014	1.59	1.15 to 2.19	0.005	na	na	na	ni	ni	ni
na, that variable was not significant at the p-value≤ 0.1 level and was eliminated from the regression.
ni, not included as an explanatory variable in the model.
Variables with a p-value >0.1 that were kept in the fitted model was because eliminating it meant a substantial increase on the AIC value and/or substantial change on the coefficient of other variable(s).
AF, arrived from; BRD, bovine respiratory disease; CA, Canada; CI, confidence interval; OR, odds ratio; TC, truck-load cluster; US, United States.
Bold: p-values ≤ 0.1.

## Sheet: Supplementary Table 4.2
Results obtained from logistic regression when the recovery of bovine respiratory disease complex bacteria from dairy cattle upon feedlot arrival was modeled as the response variable
Positive proportion models	Mannheimia haemolytica (27.2%)			Pasteurella multocida (60.2%)			Histophilus somni (22.5%)			Mycoplasma bovis (25.7%)
REs allowed in the model	TC + AF			TC + AF			TC + AF			TC + AF
Factor	OR	95% CI	p-value	OR	95% CI	p-value	OR	95% CI	p-value	OR	95% CI	p-value
Country
US	1	1	-	1	1	-	1	1	-	1	1	-
Canada	1.83	0.94 to 3.58	0.073	na	na	na	0.14	0.05 to 0.33	<0.001	ni	ni	ni
Sampling year
2017/2018	1	1	-	1	1	-	1	1	-	1	1	-
2018/2019	1.55	0.95 to 2.54	0.078	na	na	na	2.06	1.03 to 4.15	0.04	2.52	1.34 to 4.74	0.004
Monthly intervals
Aug-Nov	1	1	-	1	1	-	1	1	-	1	1	-
Dec-Feb	1.33	0.80 to 2.22	0.266	1.11	0.62 to 1.99	0.716	na	na	na	na	na	na
Mar-May	2.38	1.46 to 3.86	<0.001	1.84	1.05 to 3.22	0.034	na	na	na	na	na	na
Source
Ranch direct	1	1	-	1	1	-	1	1	-	1	1	-
Auction	na	na	na	na	na	na	na	na	na	0.08	0.01 to 1.05	0.055
Backgrounding operations	na	na	na	na	na	na	na	na	na	0.49	0.18 to 1.31	0.155
Risk of suffering a clinical BRD episode
High	1	1	-	1	1	-	1	1	-	1	1	-
Low	na	na	na	2.98	1.43 to 6.21	0.003	na	na	na	2.98	1.35 to 6.60	0.007
Weight (kg)
Scaled	na	na	na	0.72	0.48 to 1.07	0.104	na	na	na	na	na	na
Scaled2	na	na	na	1.18	1.03 to 1.36	0.018	na	na	na	na	na	na
Sex
Male	1	1	-	1	1	-	1	1	-	1	1	-
Female	na	na	na	na	na	na	na	na	na	na	na	na
Age
Calf (less than 1 year old)	1	1	-	1	1	-	1	1	-	1	1	-
Yearling (over 1 year old)	na	na	na	na	na	na	0.19	0.04 to 0.84	0.029	na	na	na
Temperature (°C)
Temp (scaled)	na	na	na	na	na	na	1.31	0.96 to 1.80	0.087	na	na	na
Temp (scaled2)	na	na	na	na	na	na	na	na	na	na	na	na
Precipitation
No	1	1	-	1	1	-	1	1	-	1	1	-
Yes	na	na	na	na	na	na	na	na	na	na	na	na
Wind
Low	1	1	-	1	1	-	1	1	-	1	1	-
High	na	na	na	na	na	na	na	na	na	na	na	na
Isolation of other BRD-related bacteria
Mannheimia haemolytica (yes)	ni	ni	ni	na	na	na	0.63	0.39 to 0.99	0.048	na	na	na
Pasteurella multocida (yes)	na	na	na	ni	ni	ni	na	na	na	1.47	1.00 to 2.15	0.05
Histophilus somni (yes)	0.65	0.42 to 1.02	0.063	na	na	na	ni	ni	ni	na	na	na
Mycoplasma bovis (yes)	na	na	na	1.52	1.02 to 2.25	0.038	na	na	na	ni	ni	ni
na, that variable was not significant at the p-value≤ 0.1 level and was eliminated from the regression.
ni, not included as an explanatory variable in the model.
Variables with a p-value >0.1 that were kept in the fitted model was because eliminating it meant a substantial increase on the AIC value and/or substantial change on the coefficient of other variable(s).
AF, arrived from; BRD, bovine respiratory disease; CA, Canada; CI, confidence interval; OR, odds ratio; REs, random effects; TC, truck-load cluster; US, United States.
Bold: p-values ≤ 0.1.

## Sheet: Supplementary Table 4.3
Results obtained from logistic regression when the recovery of AMR bovine respiratory disease complex bacteria from beef cattle upon feedlot arrival was modeled as the response variable
Antimicrobial resistance models	Mannheimia haemolytica													Pasteurella multocida																		Histophilus somni
	Ampicillin (4.6%)			Oxytetracycline (10%)			Penicillin (2.1%)	Tilmicosin (6.4%)			Tulathromycin (3.6%)			Ampicillin (7.7%)			Ceftiofur (0.4%)	Danofloxacin (0.4%)	Oxytetracycline (8.4%)			Penicillin (1.1%)	Spectinomycin (8.1%)			Tilmicosin (5.1%)			Tulathromycin (4.4%)			Ampicillin (2.9%)
Random effects allowed in the model	TC			TC			Did not converge	TC			TC			None			Did not converge	Did not converge	TC			Did not converge	TC			TC			TC			Did not converge
Factor	OR	95% CI	p-value	OR	95% CI	p-value		OR	95% CI	p-value	OR	95% CI	p-value	OR	95% CI	p-value			OR	95% CI	p-value		OR	95% CI	p-value	OR	95% CI	p-value	OR	95% CI	p-value
Country
Canada	1	1	-	1	1	-	-	1	1	-	1	1	-	1	1	-	-	-	1	1	-	-	1	1	-	1	1	-	1	1	-	-
US	na	na	na	na	na	na	-	na	na	na	na	na	na	na	na	na	-	-	na	na	na	-	na	na	na	na	na	na	na	na	na	-
Sampling year
2017/2018	1	1	-	1	1	-	-	1	1	-	1	1	-	1	1	-	-	-	1	1	-	-	1	1	-	1	1	-	1	1	-	-
2018/2019	na	na	na	na	na	na	-	na	na	na	na	na	na	7.36	2.08 to 46.81	0.008	-	-	na	na	na	-	na	na	na	na	na	na	na	na	na	-
Monthly intervals
Aug-Nov	1	1	-	1	1	-	-	1	1	-	1	1	-	1	1	-	-	-	1	1	-	-	1	1	-	1	1	-	1	1	-	-
Dec-Feb	0.87	0.15 to 5.02	0.879	0.59	0.04 to 7.72	0.689	-	1.04	0.09 to 11.02	0.973	na	na	na	na	na	na	-	-	na	na	na	-	1.28	0.13 to 12.53	0.834	na	na	na	na	na	na	-
Mar-May	9.98	1.29 to 76.76	0.027	17.54	1.11 to 275.93	0.041	-	11.63	1.11 to 121.17	0.04	na	na	na	na	na	na	-	-	na	na	na	-	8.49	1.10 to 65.38	0.04	na	na	na	na	na	na	-
Source
Auction	1	1	-	1	1	-	-	1	1	-	1	1	-	1	1	-	-	-	1	1	-	-	1	1	-	1	1	-	1	1	-	-
Backgrounding operations	na	na	na	33.99	1.48 to 776.4	0.027	-	11.74	1.36 to 100.9	0.024	85.82	4.29 to 1715.43	0.003	na	na	na	-	-	13.18	0.002 to 0.072	0.018	-	13.4	1.58 to 113.81	0.017	21.91	0.68 to 698.48	0.08	35.88	1.03 to 1249.42	0.048	-
Ranch direct	na	na	na	2.75	0.21 to 34.65	0.433	-	4.03	0.68 to 23.64	0.121				na	na	na	-	-	1.3	0.16 to 10.40	0.807	-	1.78	0.28 to 11.43	0.545							-
Risk of suffering a clinical BRD episode
Low	1	1	-	1	1	-	-	1	1	-	1	1	-	1	1	-	-	-	1	1	-	-	1	1	-	1	1	-	1	1	-	-
High	na	na	na	na	na	na	-	na	na	na	na	na	na	na	na	na	-	-	na	na	na	-	na	na	na	na	na	na	na	na	na	-
Weight (kg)
Scaled	na	na	na	na	na	na	-	2.76	1.08 to 7.06	0.033	5.29	1.11 to 25.09	0.035	na	na	na	-	-	na	na	na	-	2.78	0.88 to 8.71	0.08	15.97	0.82 to 309.93	0.067	9.73	0.67 to 140.61	0.094	-
Scaled2	na	na	na	na	na	na	-	na	na	na	na	na	na	na	na	na	-	-	na	na	na	-	na	na	na	0.08	0.007 to 1.18	0.067	0.07	0.004 to 1.38	0.082	-
Sex
Female	1	1	-	1	1	-	-	1	1	-	1	1	-	1	1	-	-	-	1	1	-	-	1	1	-	1	1	-	1	1	-	-
Male	na	na	na	na	na	na	-	na	na	na	na	na	na	na	na	na	-	-	na	na	na	-	na	na	na	na	na	na	na	na	na	-
Age
Calf (less than 1 year old)	1	1	-	1	1	-	-	1	1	-	1	1	-	1	1	-	-	-	1	1	-	-	1	1	-	1	1	-	1	1	-	-
Yearling (over 1 year old)	na	na	na	na	na	na	-	na	na	na	na	na	na	na	na	na	-	-	na	na	na	-	0.16	0.02 to 1.29	0.086	na	na	na	na	na	na	-
Temperature (°C)
Scaled	3.61	1.31 to 9.93	0.012	6.77	1.6 to 28.57	0.009	-	2.97	1.19 to 7.42	0.019	3.96	1.31 to 11.96	0.014	na	na	na	-	-	na	na	na	-	na	na	na	na	na	na	0.01	0.0001 to 1.72	0.08	-
Scaled2	na	na	na	na	na	na	-	na	na	na	na	na	na	na	na	na	-	-	na	na	na	-	na	na	na	na	na	na	0.13	0.01 to 1.57	0.11	-
Precipitation
Yes	1	1	-	1	1	-	-	1	1	-	1	1	-	1	1	-	-	-	1	1	-	-	1	1	-	1	1	-	1	1	-	-
No	na	na	na	na	na	na	-	na	na	na	na	na	na	na	na	na	-	-	na	na	na	-	na	na	na	na	na	na	na	na	na	-
Wind
High	1	1	-	1	1	-	-	1	1	-	1	1	-	1	1	-	-	-	1	1	-	-	1	1	-	1	1	-	1	1	-	-
Low	0.12	0.02 to 0.54	0.006	0.09	0.01 to 0.97	0.047	-	0.14	0.02 to 0.74	0.02	na	na	na	na	na	na	-	-	na	na	na	-	0.17	0.03 to 0.92	0.04	na	na	na	na	na	na	-
Mannheimia haemolytica serotype
A2	1	1	-	1	1	-	-	1	1	-	1	1	-	ni	ni	ni	-	-	ni	ni	ni	-	ni	ni	ni	ni	ni	ni	ni	ni	ni	-
A1 + A6	na	na	na	38.27	4.81 to 304.07	<0.001	-	6.6	1.45 to 29.87	0.014	na	na	na	ni	ni	ni	-	-	ni	ni	ni	-	ni	ni	ni	ni	ni	ni	ni	ni	ni	-
na, that variable was not significant at the p-value≤ 0.1 level and was eliminated from the regression.
ni, not included as an explanatory variable in the model.
Variables with a p-value >0.1 that were kept in the fitted model was because eliminating it meant a substantial increase on the AIC value and/or substantial change on the coefficient of other variable(s).
AF, arrived from; BRD, bovine respiratory disease; CA, Canada; CI, confidence interval; OR, odds ratio; TC, truck-load cluster; US, United States.
Bold: p-values ≤ 0.1.
For beef models, the addition of a random effect to account for clustering at truck-load level worked consistently across models with one exception i.e. P. multocida resistant to AMP (the random effect variance was equal to 0 after the model was fitted), therefore, it was modeled with no random effects

## Sheet: Supplementary Table 4.4
Results obtained from logistic regression when the recovery of AMR bovine respiratory disease complex bacteria from dairy cattle upon feedlot arrival was modeled as the response variable
Antimicrobial resistance models	Mannheimia haemolytica																									Pasteurella multocida
	Ampicillin (6.7%)			Danofloxacin (15.8%)			Enrofloxacin (4.3%)			Florfenicol (18.7%)			Oxytetracycline (46.4%)			Penicillin (9.6%)			Spectinomycin (1.4%)	Tilmicosin (26.8%)			Tulathromycin (21%)			Ampicillin (9.9%)			Danofloxacin (55.8%)			Enrofloxacin (39.2%)			Florfenicol (25.2%)			Oxytetracycline (89.7%)			Spectinomycin (19%)			Tilmicosin (73.1%)			Tulathromycin (43.4%)
REs allowed in the model	AF			TC						None			AF			AF			Did not converge	TC + AF			AF			TC + AF			AF			None			AF			TC + AF						TC + AF			TC + AF
Factor	OR	95% CI	p-value	OR	95% CI	p-value	OR	95% CI	p-value	OR	95% CI	p-value	OR	95% CI	p-value	OR	95% CI	p-value		OR	95% CI	p-value	OR	95% CI	p-value	OR	95% CI	p-value	OR	95% CI	p-value	OR	95% CI	p-value	OR	95% CI	p-value	OR	95% CI	p-value	OR	95% CI	p-value	OR	95% CI	p-value	OR	95% CI	p-value
Country
US	1	1	-	1	1	-	1	1	-	1	1	-	1	1	-	1	1	-	-	1	1	-	1	1	-	1	1	-	1	1	-	1	1	-	1	1	-	1	1	-	1	1	-	1	1	-	1	1	-
Canada	na	na	na	0.02	0.002 to 0.18	0.001	na	na	na	18.65	3.27 to 251.80	0.004	na	na	na	na	na	na	-	na	na	na	na	na	na	na	na	na	0.003	0.0003 to 0.04	<0.001	0.01	0.001 to 0.08	<0.001	0.09	0.02 to 0.41	0.002	na	na	na	na	na	na	na	na	na	0.01	0.001 to 0.12	<0.001
Sampling year
2017/2018	1	1	-	1	1	-	1	1	-	1	1	-	1	1	-	1	1	-	-	1	1	-	1	1	-	1	1	-	1	1	-	1	1	-	1	1	-	1	1	-	1	1	-	1	1	-	1	1	-
2018/2019	na	na	na	na	na	na	na	na	na	na	na	na	na	na	na	7.51	1.07 to 52.54	0.042	-	na	na	na	0.08	0.005 to 1.52	0.095	5.19	1.14 to 23.57	0.032	na	na	na	0.38	0.16 to 0.88	0.026	2.47	0.94 to 6.48	0.066	0.1	0.02 to 0.50	0.004	na	na	na	0.28	0.09 to 0.84	0.023	na	na	na
Monthly intervals
Aug-Nov	1	1	-	1	1	-	1	1	-	1	1	-	1	1	-	1	1	-	-	1	1	-	1	1	-	1	1	-	1	1	-	1	1	-	1	1	-	1	1	-	1	1	-	1	1	-	1	1	-
Dec-Feb	1.04	0.18 to 5.96	0.964	8.12	1.30 to 50.66	0.025	na	na	na	9.47	1.58 to 68.26	0.017	3.33	0.85 to 12.99	0.082	0.87	0.23 to 3.25	0.831	-	3.3	0.87 to 12.43	0.077	0.34	0.02 to 4.74	0.426	1.53	0.34 to 6.78	0.568	na	na	na	0.73	0.23 to 2.27	0.588	2.45	0.99 to 6.07	0.053	na	na	na	na	na	na	na	na	na	0.37	0.13 to 1.06	0.063
Mar-May	0.18	0.03 to 1.05	0.057	1.08	0.33 to 3.54	0.9	na	na	na	1.86	0.35 to 10.77	0.465	0.95	0.32 to 2.79	0.93	0.15	0.03 to 0.85	0.031	-	0.22	0.05 to 0.94	0.041	0.13	0.01 to 0.99	0.049	0.13	0.02 to 0.89	0.037	na	na	na	0.13	0.04 to 0.36	<0.001	0.27	0.08 to 0.85	0.026	na	na	na	na	na	na	na	na	na	1.25	0.49 to 3.19	0.647
Source
Ranch direct	1	1	-	1	1	-	1	1	-	1	1	-	1	1	-	1	1	-	-	1	1	-	1	1	-	1	1	-	1	1	-	1	1	-	1	1	-	1	1	-	1	1	-	1	1	-	1	1	-
Auction	na	na	na	na	na	na	na	na	na	na	na	na	na	na	na	na	na	na	-	na	na	na	na	na	na	na	na	na	na	na	na	ni	ni	ni	na	na	na	na	na	na	na	na	na	ni	ni	ni	na	na	na
Backgrounding operations	na	na	na	na	na	na	na	na	na	na	na	na	na	na	na	na	na	na	-	na	na	na	na	na	na	na	na	na	na	na	na	0.14	0.03 to 0.59	0.011	na	na	na	na	na	na	na	na	na	0.49	0.09 to 2.56	0.398	na	na	na
Risk of suffering a clinical BRD episode
High	1	1	-	1	1	-	1	1	-	1	1	-	1	1	-	1	1	-	-	1	1	-	1	1	-	1	1	-	1	1	-	1	1	-	1	1	-	1	1	-	1	1	-	1	1	-	1	1	-
Low	na	na	na	0.22	0.06 to 0.81	0.023	na	na	na	10.18	0.76 to 210.35	0.09	0.07	0.01 to 0.41	0.003	na	na	na	-	na	na	na	0.002	3.89E-06 to 1.28	0.059	na	na	na	na	na	na	na	na	na	na	na	na	na	na	na	na	na	na	na	na	na	na	na	na
Weight (kg)
Scaled	1.76	0.88 to 3.51	0.111	na	na	na	na	na	na	0.33	0.08 to 0.96	0.064	na	na	na	2.06	1.11 to 3.81	0.022	-	na	na	na	na	na	na	0.31	0.08 to 1.14	0.078	na	na	na	na	na	na	1.94	0.85 to 4.41	0.113	0.47	0.28 to 0.79	0.04	na	na	na	0.65	0.41 to 1.01	0.058	na	na	na
Scaled2	na	na	na	na	na	na	na	na	na	na	na	na	na	na	na	na	na	na	-	na	na	na	na	na	na	na	na	na	na	na	na	na	na	na	0.73	0.54 to 0.98	0.037	na	na	na	na	na	na	na	na	na	na	na	na
Sex
Male	1	1	-	1	1	-	1	1	-	1	1	-	1	1	-	1	1	-	-	1	1	-	1	1	-	1	1	-	1	1	-	1	1	-	1	1	-	1	1	-	1	1	-	1	1	-	1	1	-
Female	na	na	na	na	na	na	na	na	na	na	na	na	na	na	na	na	na	na	-	na	na	na	na	na	na	na	na	na	na	na	na	na	na	na	na	na	na	na	na	na	na	na	na	na	na	na	na	na	na
Age
Calf (less than 1 year old)	1	1	-	1	1	-	1	1	-	1	1	-	1	1	-	1	1	-	-	1	1	-	1	1	-	1	1	-	1	1	-	1	1	-	1	1	-	1	1	-	1	1	-	1	1	-	1	1	-
Yearling (over 1 year old)	na	na	na	na	na	na	na	na	na	na	na	na	0.17	0.03 to 0.88	0.034	na	na	na	-	na	na	na	na	na	na	na	na	na	na	na	na	18.41	4.22 to 89.83	<0.001	na	na	na	na	na	na	na	na	na	9.92	1.10 to 89.27	0.041	5.48	1.42 to 21.23	0.014
Temperature (°C)
Scaled	na	na	na	na	na	na	na	na	na	1.63	0.75 to 3.98	0.238	1.8	1.00 to 3.23	0.049	na	na	na	-	na	na	na	1.3	0.47 to 3.56	0.603	na	na	na	na	na	na	0.95	0.91 to 0.99	0.027	na	na	na	na	na	na	na	na	na	na	na	na	na	na	na
Scaled2	na	na	na	na	na	na	na	na	na	2.32	1.12 to 4.91	0.022	na	na	na	na	na	na	-	na	na	na	4.86	1.70 to 13.89	0.003	na	na	na	na	na	na	1	1.00 to 1.01	0.01	na	na	na	na	na	na	na	na	na	na	na	na	na	na	na
Precipitation
No	1	1	-	1	1	-	1	1	-	1	1	-	1	1	-	1	1	-	-	1	1	-	1	1	-	1	1	-	1	1	-	1	1	-	1	1	-	1	1	-	1	1	-	1	1	-	1	1	-
Yes	na	na	na	na	na	na	na	na	na	102.06	3.91 to 3738.27	0.006	na	na	na	na	na	na	-	na	na	na	na	na	na	na	na	na	0.06	0.01 to 0.36	0.002	0.03	0.002 to 0.24	0.003	na	na	na	na	na	na	na	na	na	0.07	0.01 to 0.4	0.003	0.02	0.002 to 0.20	0.001
Wind
Low	1	1	-	1	1	-	1	1	-	1	1	-	1	1	-	1	1	-	-	1	1	-	1	1	-	1	1	-	1	1	-	1	1	-	1	1	-	1	1	-	1	1	-	1	1	-	1	1	-
High	na	na	na	na	na	na	na	na	na	0.26	0.05 to 1.04	0.07	0.25	0.09 to 0.73	0.011	na	na	na	-	na	na	na	na	na	na	0.1	0.01 to 0.6	0.011	na	na	na	7.75	3.16 to 20.42	<0.001	na	na	na	0.23	0.06 to 0.83	0.025	na	na	na	na	na	na	na	na	na
Mannheimia haemolytica serotype
A2	1	1	-	1	1	-	1	1	-	1	1	-	1	1	-	1	1	-	-	1	1	-	1	1	-	ni	ni	ni	ni	ni	ni	ni	ni	ni	ni	ni	ni	ni	ni	ni	ni	ni	ni	ni	ni	ni	ni	i	ni
A1 + A6	0.46	0.12 to 1.77	0.259	12.07	3.36 to 43.33	<0.001	na	na	na	0.02	0.002 to 0.08	<0.001	4.81	1.94 to 11.9	<0.001	0.08	0.01 to 0.44	0.004	-	0.14	0.05 to 0.43	<0.001	0.03	0.01 to 0.18	<0.001	ni	ni	ni	ni	ni	ni	ni	ni	ni	ni	ni	ni	ni	ni	ni	ni	ni	ni	ni	ni	ni	ni	ni	ni
na, that variable was not significant at the p-value≤ 0.1 level and was eliminated from the regression.
ni, not included as an explanatory variable in the model.
as, absence of samples on and specific strata.
Variables with a p-value >0.1 that were kept in the fitted model was because eliminating it meant a substantial increase on the AIC value and/or substantial change on the coefficient of other variable(s).
AF, arrived from; BRD, bovine respiratory disease; CA, Canada; CI, confidence interval; OR, odds ratio; REs, random effects; TC, truck-load cluster; US, United States.
Bold: p-values ≤ 0.1.
For dairy cattle, the inclusion of two random effects to acknowledge clustering at the TC and AF levels did work for prevalence models but it did not consistently across AMR models (i.e. random effect variance was equal to 0), therefore, if only one random effect was permitted, AF was chosen over TC when allowed
[truncated: 14 more columns]

## Sheet: Supplementary Table 4.5
Results obtained from logistic regression when the recovery of AMR bovine respiratory disease complex bacteria from cattle upon feedlot arrival was modeled as the response variable
Antimicrobial resistance models	Mannheimia haemolytica															Pasteurella multocida															Histophilus somni
	Ampicillin (5.5%)			Oxytetracycline (25.5%)			Penicillin (5.3%)			Tilmicosin (15.1%)			Tulathromycin (11.0%)			Ampicillin (8.7%)			Oxytetracycline (46.6%)			Spectinomycin (13.2%)			Tilmicosin (37.1%)			Tulathromycin (22.7%)			Ampicillin (10.4%)
Random effects allowed in the model	AF			AF			AF			AF			AF			None			AF			AF			TC + AF			AF			AF
Factor	OR	95% CI	p-value	OR	95% CI	p-value	OR	95% CI	p-value	OR	95% CI	p-value	OR	95% CI	p-value	OR	95% CI	p-value	OR	95% CI	p-value	OR	95% CI	p-value	OR	95% CI	p-value	OR	95% CI	p-value	OR	95% CI	p-value
Cattle type
Beef	1	1	-	1	1	-	1	1	-	1	1	-	1	1	-	1	1	-	1	1	-	1	1	-	1	1	-	1	1	-	1	1	-
Dairy	5.58	0.81 to 38.46	0.081	79.05	5.88 to 1063.4	0.001	40.07	3.19 to 503.66	0.005	58.8	3.67 to 942.06	0.004	93.29	3.36 to 2595.34	0.008	na	na	na	175.87	15.68 to 1972.82	0.001	1.59	0.36 to 6.98	0.544	181.04	27.42 to 1195.28	0.001	na	na	na	16.85	0.98 to 292.35	0.053
Country
Canada	1	1	-	1	1	-	1	1	-	1	1	-	1	1	-	1	1	-	1	1	-	1	1	-	1	1	-	1	1	-	1	1	-
US	na	na	na	0.11	0.01 to 1.28	0.077	na	na	na	0.11	0.01 to 1.22	0.071	na	na	na	na	na	na	6	0.72 to 50.3	0.1	na	na	na	na	na	na	49.53	10.74 to 228.54	0.001	na	na	na
Sampling year
2017/2018	1	1	-	1	1	-	1	1	-	1	1	-	1	1	-	1	1	-	1	1	-	1	1	-	1	1	-	1	1	-	1	1	-
2018/2019	na	na	na	na	na	na	na	na	na	na	na	na	na	na	na	9.96	3.76 to 33.8	<0.001	na	na	na	na	na	na	na	na	na	na	na	na	na	na	na
Monthly intervals
Aug-Nov	1	1	-	1	1	-	1	1	-	1	1	-	1	1	-	1	1	-	1	1	-	1	1	-	1	1	-	1	1	-	1	1	-
Dec-Feb	1.4	0.37 to 5.29	0.627	0.5	0.18 to 1.41	0.188	0.95	0.22 to 4.14	0.942	0.77	0.25 to 2.42	0.654	na	na	na	0.98	0.45 to 2.19	0.9499	2.57	0.76 to 8.72	0.131	na	na	na	na	na	na	3.35	1.25 to 8.98	0.017	4.43	0.55 to 36.13	0.166
Mar-May	0.21	0.05 to 1.03	0.055	0.28	0.1 to 0.82	0.021	0.14	0.03 to 0.78	0.026	0.15	0.05 to 0.5	0.003	na	na	na	0.33	0.12 to 0.86	0.0271	0.73	0.21 to 2.54	0.613	na	na	na	na	na	na	7.56	2.17 to 26.35	0.002	0.12	0.02 to 1.35	0.085
Source
Auction	1	1	-	1	1	-	1	1	-	1	1	-	1	1	-	1	1	-	1	1	-	1	1	-	1	1	-	1	1	-	1	1	-
Backgrounding operations	na	na	na	7.74	1 to 60.22	0.051	na	na	na	19.21	2.01 to 184.05	0.011	42.56	0.85 to 2146.85	0.061	3.27	0.76 to 12.81	0.0927	9.61	1.49 to 61.94	0.018	11.83	2.41 to 58.08	0.003	37.47	5.84 to 240.44	0.001	24.65	3.65 to 166.59	0.002	na	na	na
Ranch direct	na	na	na	7.29	1.03 to 51.82	0.048	na	na	na	23.49	2.65 to 208.51	0.005	208.84	4.04 to 10817.77	0.008	0.57	0.21 to 1.54	0.2687	3	0.53 to 17.08	0.217	4.42	0.95 to 20.70	0.06	4.85	0.79 to 29.91	0.089	3.5	0.50 to 24.62	0.21	na	na	na
Risk of suffering a clinical BRD episode
Low	1	1	-	1	1	-	1	1	-	1	1	-	1	1	-	1	1	-	1	1	-	1	1	-	1	1	-	1	1	-	1	1	-
High	na	na	na	na	na	na	na	na	na	na	na	na	na	na	na	2.42	0.90 to 7.02	0.0904	na	na	na	na	na	na	na	na	na	na	na	na	na	na	na
Weight (kg)
Scaled	2.19	0.92 to 5.24	0.079	na	na	na	2.47	0.88 to 6.97	0.088	2.65	1.07 to 6.61	0.037	5.19	1.37 to 19.65	0.016	0.52	0.28 to 0.95	0.0381	na	na	na	na	na	na	na	na	na	na	na	na	na	na	na
Scaled2	na	na	na	na	na	na	na	na	na	na	na	na	na	na	na	na	na	na	na	na	na	na	na	na	na	na	na	na	na	na	na	na	na
Sex
Male	1	1	-	1	1	-	1	1	-	1	1	-	1	1	-	1	1	-	1	1	-	1	1	-	1	1	-	1	1	-	1	1	-
Female	na	na	na	na	na	na	na	na	na	na	na	na	na	na	na	na	na	na	na	na	na	na	na	na	na	na	na	na	na	na	na	na	na
Age
Calf (less than 1 year old)	1	1	-	1	1	-	1	1	-	1	1	-	1	1	-	1	1	-	1	1	-	1	1	-	1	1	-	1	1	-	1	1	-
Yearling (over 1 year old)	na	na	na	na	na	na	na	na	na	na	na	na	na	na	na	na	na	na	na	na	na	na	na	na	na	na	na	na	na	na	na	na	na
Temperature (°C)
Scaled	na	na	na	na	na	na	na	na	na	na	na	na	1.02	0.6 to 1.73	0.969	na	na	na	na	na	na	na	na	na	na	na	na	na	na	na	6.24	1.64 to 23.82	0.008
Scaled2	na	na	na	na	na	na	na	na	na	na	na	na	1.79	0.96 to 3.34	0.071	na	na	na	na	na	na	na	na	na	na	na	na	na	na	na	na	na	na
Precipitation
No	1	1	-	1	1	-	1	1	-	1	1	-	1	1	-	1	1	-	1	1	-	1	1	-	1	1	-	1	1	-	1	1	-
Yes	na	na	na	na	na	na	na	na	na	na	na	na	na	na	na	na	na	na	na	na	na	na	na	na	0.04	0.01 to 0.36	0.005	0.02	0.01 to 0.18	0.002	na	na	na
Wind
Low	1	1	-	1	1	-	1	1	-	1	1	-	1	1	-	1	1	-	1	1	-	1	1	-	1	1	-	1	1	-	1	1	-
High	na	na	na	na	na	na	na	na	na	na	na	na	na	na	na	0.37	0.12 to 0.96	0.0561	na	na	na	na	na	na	na	na	na	na	na	na	na	na	na
Mannheimia haemolytica serotype
A1 + A6	1	1	-	1	1	-	1	1	-	1	1	-	1	1	-	1	1	-	ni	ni	ni	1	1	-	ni	ni	ni	1	1	-	ni	ni	ni
A2	2.09	0.75 to 5.88	0.163	0.13	0.06 to 0.27	0.001	7.81	1.94 to 31.59	0.004	2.23	0.97 to 5.16	0.062	19	5.14 to 70.28	0.001	na	na	na	na	na	na	na	na	na	na	na	na	na	na	na	na	na	na
na, that variable was not significant at the p-value≤ 0.1 level and was eliminated from the regression.
ni, not included as an explanatory variable in the model.
Variables with a p-value >0.1 that were kept in the fitted model was because eliminating it meant a substantial increase on the AIC value and/or substantial change on the coefficient of other variable(s).
AF, arrived from; BRD, bovine respiratory disease; CA, Canada; CI, confidence interval; OR, odds ratio; REs, random effects; TC, truck-load cluster; US, United States.
Bold: p-values ≤ 0.1.

## Sheet: Supplementary Table 4.6
Results obtained from logistic regression when BRD-related morbidity in beef cattle during the feeding period was modeled as the response variable
Morbidity (12.9%)
REs allowed in the model	TC
Factor	OR	95% CI	p-value
Country
Canada	1	1	-
US	na	na	na
Sampling year
2017/2018	1	1	-
2018/2019	1.47	0.94 to 2.29	0.089
Monthly intervals
Aug-Nov	1	1	-
Dec-Feb	0.41	0.22 to 0.76	0.005
Mar-May	0.41	0.22 to 0.74	0.003
Source
Auction	1	1	-
Backgrounding operations	0.16	0.05 to 0.55	0.003
Ranch direct	0.29	0.14 to 0.60	0.001
Risk of suffering a clinical BRD episode
Low	1	1	-
High	0.53	0.31 to 0.91	0.021
Weight (kg)
Scaled	0.61	0.44 to 0.83	0.002
Sex
Female	1	1	-
Male	1.5	0.97 to 2.32	0.069
Age
Calf (less than 1 year old)	1	1	-
Yearling (over 1 year old)	0.36	0.18 to 0.69	0.002
Feedlot capacity
>10K at once	1	1	-
<10K at once	na	na	na
Isolation of BRD-related bacteria
Mannheimia haemolytica (yes)	na	na	na
Pasteurella multocida (yes)	na	na	na
Histophilus somni (yes)	na	na	na
Mycoplasma bovis (yes)	na	na	na
na, that variable was not significant at the p-value≤ 0.1 level and was eliminated from the regression.
Variables with a p-value >0.1 that were kept in the fitted model was because eliminating it meant a substantial increase on the AIC value and/or substantial change on the coefficient of other variable(s).
AF, arrived from; BRD, bovine respiratory disease; CA, Canada; CI, confidence interval; OR, odds ratio; REs, random effects; TC, truck-load cluster; US, United States.
Bold: p-values ≤ 0.1.

## Sheet: Supplementary Table 4.7
Results obtained from logistic regression when BRD-related mortality in beef cattle during the feeding period was modeled as the response variable
Mortality (1.1%)
REs allowed in the model	TC
Factor	OR	95% CI	p-value
Previously treated for BRD
No	1	1	-
Yes	5.58	2.25 to 13.85	<0.001
Country
Canada	1	1	-
US	na	na	na
Sampling year
2017/2018	1	1	-
2018/2019	na	na	na
Monthly intervals
Aug-Nov	1	1	-
Dec-Feb	0.16	0.01 to 2.22	0.175
Mar-May	0.17	0.02 to 1.82	0.143
Source
Auction	1	1	-
Backgrounding operations	12.13	0.64 to 230.85	0.097
Ranch direct	0.3	0.04 to 2.48	0.265
Risk of suffering a clinical BRD episode
Low	1	1	-
High	6.39	1.35 to 30.17	0.019
Weight (kg)
Scaled	na	na	na
Sex
Female	1	1	-
Male	na	na	na
Age
Calf (less than 1 year old)	1	1	-
Yearling (over 1 year old)	0.13	0.02 to 1.10	0.061
Isolation of BRD-related bacteria
Mannheimia haemolytica (yes)	na	na	na
Pasteurella multocida (yes)	na	na	na
Histophilus somni (yes)	na	na	na
Mycoplasma bovis (yes)	na	na	na
Feedlot capacity
>10K at once	1	1	-
<10K at once	na	na	na
na, that variable was not significant at the p-value≤ 0.1 level and was eliminated from the regression.
Variables with a p-value >0.1 that were kept in the fitted model was because eliminating it meant a substantial increase on the AIC value and/or substantial change on the coefficient of other variable(s).
AF, arrived from; BRD, bovine respiratory disease; CA, Canada; CI, confidence interval; OR, odds ratio; REs, random effects; TC, truck-load cluster; US, United States.
Bold: p-values ≤ 0.1.

## Sheet: Supplementary Table 4.8
Results obtained from logistic regression when BRD-related morbidity in dairy cattle during the feeding period was modeled as the response variable
Morbidity (9.5%)
REs allowed in the model	AF
Factor	OR	95% CI	p-value
Country
US	1	1	-
Canada	na	na	na
Sampling year
2017/2018	1	1	-
2018/2019	0.42	0.21 to 0.85	0.016
Monthly intervals
Aug-Nov	1	1	-
Dec-Feb	3.2	1.57 to 6.54	0.001
Mar-May	0.93	0.39 to 2.21	0.869
Source
Ranch direct	1	1	-
Auction	na	na	na
Backgrounding operations	na	na	na
Risk of suffering a clinical BRD episode
Low	1	1	-
High	na	na	na
Weight (kg)
Scaled	0.33	0.18 to 0.6	<0.001
Sex
Male	1	1	-
Female	na	na	na
Age
Calf (less than 1 year old)	1	1	-
Yearling (over 1 year old)	na	na	na
Feedlot capacity
>10K at once	1	1	-
<10K at once	na	na	na
Isolation of BRD-related bacteria
Mannheimia haemolytica (yes)	na	na	na
Pasteurella multocida (yes)	1.83	1.01 to 3.32	0.048
Histophilus somni (yes)	na	na	na
Mycoplasma bovis (yes)	na	na	na
na, that variable was not significant at the p-value≤ 0.1 level and was eliminated from the regression.
Variables with a p-value >0.1 that were kept in the fitted model was because eliminating it meant a substantial increase on the AIC value and/or substantial change on the coefficient of other variable(s).
AF, arrived from; BRD, bovine respiratory disease; CA, Canada; CI, confidence interval; OR, odds ratio; REs, random effects; TC, truck-load cluster; US, United States.
Bold: p-values ≤ 0.1.

## Sheet: Supplementary Table 4.9
Results obtained from logistic regression when BRD-related mortality in dairy cattle during the feeding period was modeled as the response variable
Mortality (0.8%)
REs allowed in the model	AF
Factor	OR	95% CI	p-value
Previously treated for BRD
No	1	1	-
Yes	5.6	5.72 to 547.98	<0.001
Country
US	1	1	-
Canada	na	na	na
Sampling year
2017/2018	1	1	-
2018/2019	na	na	na
Monthly intervals
Aug-Nov	1	1	-
Dec-Feb	na	na	na
Mar-May	na	na	na		Supplementary Table 4.1
Source
Ranch direct	1	1	-
Auction	na	na	na
Backgrounding operations	na	na	na
Risk of suffering a clinical BRD episode
Low	1	1	-
High	na	na	na
Weight (kg)
Scaled	na	na	na
Sex
Male	1	1	-
Female	na	na	na
Age
Calf (less than 1 year old)	1	1	-
Yearling (over 1 year old)	na	na	na
Isolation of BRD-related bacteria
Mannheimia haemolytica (yes)	na	na	na
Pasteurella multocida (yes)	na	na	na
Histophilus somni (yes)	na	na	na
Mycoplasma bovis (yes)	na	na	na
Feedlot capacity
>10K at once	1	1	-
<10K at once	na	na	na
na, that variable was not significant at the p-value≤ 0.1 level and was eliminated from the regression.
Variables with a p-value >0.1 that were kept in the fitted model was because eliminating it meant a substantial increase on the AIC value and/or substantial change on the coefficient of other variable(s).
AF, arrived from; BRD, bovine respiratory disease; CA, Canada; CI, confidence interval; OR, odds ratio; REs, random effects; TC, truck-load cluster; US, United States.
Bold: p-values ≤ 0.1.
